# Supplementary material for: Discovery of a metabolic alternative to the classical mevalonate pathway
Source: eLife. 2013 Dec 10;2:e00672. doi: 10.7554/eLife.00672 (PMC3857490; doi:10.7554/eLife.00672)
Supplement: Figure 2—source data 2. — DOI: http://dx.doi.org/10.7554/eLife.00672.006 [file elife00672s002.xlsx]

## Sheet: Sheet1
Figure 2 - Source data 2. Additional IPK sequences from an assortment of sequence databases.
Organism	Notes, origin of sequence	Sequence
Philodryas olfersii (vertebrate: snake)		MAAAVDCILKLGGSALTQKNQLEMLKTESLQRAAALVSKLWEAGERRCIIVHGAGSFGHFQAREYGVALGTSGRSAASDNLREGLCLTRLSVTKLNHLVTEQLISVGVPAVGISPFGILANNKQECR*
Notophthalmus viridescens (vertebrate: newt)	From one EST	GHYGRGHKGQLETVRPDALQRAAAILKRMHAELKSCIVVHGAGSYGHFQAKDYGVSKGTSGHSPIEMDHLRQGLCLTRLSVTKLNHLVTEQLVKEGVAAVGISPFGAWKMSGRQVVQTGTEAVKDALISGYVPILHGDCALDADQHCCILSGDTIIEVLSKEFSPKQVVFLTDVDGIYDQPPNCPGAQLLNSITVNPLWTLRACG*
Hirudo medicinalis (medicinal leech: Annelida)	big gap after H60 region, and poor alignment, weak alignment to other homologs	SIVLHGVGSFGHHLAARHRLNAGYSKDDKDFPLVLARIRSSLLKLNRQVVEEFIKRNVPAVTVSVLCEYFQPRKVIFVLDCGCILSHPPNHPGSRPIRKLQVSEKDDSFNDLETGSLVPDASGGMKAKVEAAISIVRKSRGSISMLFCPAGEVMRDLCNLREAKDGQLMTELVFKASRDA*
Aplysia kurodai (Eukaryota; Metazoa; Mollusca; Gastropoda)	One EST, upstream stop	MENLVIDVIIKFGGSAITDKNSLETLLPWQLEQAVRHVKRCTDAGLTCVIVHGAGSFGHHQAKQYAVNAGLTGEQTDEETRRKPVGVLCHEASSHQIEQVXSLTLC*
Aplysia californica	from genome project sequence. Start only but verifies start of A. kurodai EST	MENLVIDVIIKFGGSAITDKNSLETLLPWQLEQAAKHVKRCTDAGLTCVIVHGAGVSAYLGHIRPKYGKGGGFSLFRPHILKL
Homarus americanus (American lobster: Arthopoda:Crustacea)	from a single EST, has one frameshift, big gap after the H60 region (where the f/s is)	MMSIPVAVDLVIKLGGSAITEKSLPETFKEAAIRESVKLVKLCVNKGLKVVVVHGAGSMxKVVEQLTDEGLPAVGLSPCGNWTTQDGKVVQSGVSAVSCFLGAGFVPVLHGDCVLDTVTGCTILSGDTVIKVKSCLFIIYLFFRFNICL*
Eisenia fetida (earthworm, annelid)		PGQVLVSTFPSWMTDNGKVVKSDFDVIERALADRFVPVLSGDVVFDVTKGCNVLSSDVLLQAICERFDVKRAVFSMDCAGIFT*
Montastraea faveolata (coral)	From 2 ESTs	MYRGPWRGLQHTITAVFLENGIPALGISPCGSWLTSSGVVTRSAVTPIVELLEAGFVPILHGDCVLDDVQGCSILSGDKIIQRLAEELRPKRVVFLTDVDGIYDKPPEKEDSVLLRKVYVKSDGQMNVTIATSNLHHDVTGGIREKLQTASNIIRISEQHSRVFVLNIMSETVAYSVCSRGVLDGNGTEILAETQEFNRVNIQ*
Acropora palmata (coral)	From 1 EST	MHCGAWSRLQQMVVESFISNGIPAVGISPCGSWMTTEGVVTRSAIHPIVQCVAAGFVPILHGDCVLDTKQGCAALSGDKIIEKLVEELHPSRVVFLTDVGGIYNKPPDNEDATLIRTVFVNPSGKMSVAIATSVLTHDVTGGVCEKLRTASNIVLISGGKTRVFVANVMAEANVYS
Nicotiana tabacum (plant)	From 2 ESTs, C-terminal open	MEQNKASAPVPPTKRVRCIVKLGGAAITCKNKLETIDEENLTEVSSQLRQALIPNSDSAKILGMDWSKRPGQSEPPSFVDEFSDQPVADSESFIVVHGAGSFGHFQASKSGVHKGGLSRPLVKAGFVATRISVTSLNLEIVRALAREGIPSIGMSPFSCGWSTCQRNMTEADISMVIKAIDAGFIPVLHGDAVLDTLQECTILSGDVIIRHLAAELKPEFVVFLTDVLGVYDRPPVEPGAVLIREIAVREDGSWSVVKPRLEDTSKPVEFTVAAHDTTGGMVTKITEAAMIAKLGIDVYITKAGTDHSVKAPP
Petunia axillaris (plant)	from 2 ESTs X's added based on alignment to other plants	MEQKATTVATKRVRCIVKLGGAAITCKNKLETIHEDNLRQVSSQLRQVLIPDSASAKVLGMDWSKTPGHSEAPSIVDDFSYQPVATSETFIVVHGAGSFGHFQASKSSVHKGGLSRPLVKAGFVATRISVTSLNLEIVRALAREGIPSIGMSPFSCGWSTCERNMTEADTSMVIKALDAGFIPVLHGDAVLDTLQDCTILSGDVIIRHXXXXXXXXXXXXXXXXXXXXXSSTSGPGAVLIREIAVREDGSWSVVKPRLEDASKPVEFTVAAHDTTGGMVTKITEAAMIAKLGIDVYITKAGTDHSVKALSGILQGGIPDDWLGTAIRYMS*
Alexandrium tamarense (dinoflagellate)	from two ESTs	VLDAAQGAAVLSGDVWMVELCKELKAKSAVFVTDVDGVFTRPPWEEGAELVREILVDTKTGELELPGVSMSAASHDVTGGLKAELESAAEVLVRAPSVQAVYIVRAGSEGAAQALRGEAPLRGTTLRRKPRD*
Malawimonas jakobiformis (Malawimonadidae)	from one EST	MVIIVKFGGSALTDKASFETLRSDALNRCSVAVSQALAAGHRVIIVHGAGSFGHHQAKRFALSAGLLSHSAAAGSTVTVSAETERAWSAIAPHEQQLGLAHCRASVQRLNAHVVHSLLRRNVPAVTMSAFPNWFTDGKRLVSDIVPPVLAALERGLVPVLHGDVVMDHAQGITVLSGDVIWRCFAVRCRRRRSAR
Entamoeba dispar (Apicomplexan)		MNSIPNLIILKIGGSYLTEKNRVDGPPVLENIHVFSKCLAQFIHSHPKQPIILAHGAGSFGHVPAAKYHLAEGFHKTGVIECEMAMQELSSVIVNSLIKEGVSAIPFHPFNFVVTENKRIVDMYLQPLQMMINQGIIPVVHGDIAMDIIQGSCILSADQLVPELAIRFGCSRIGFICNTPVLNDKGEVIPLINEQNYDSIKKFLHGCKGVDVTGGMAGKISELMIAAKKHMIQSYVFEGTKECLELFLEGNDVGTKVCQ*
Emiliania huxleyi (Haptophyceae)		MLITRHAAILAAGLLLLTPVAGAFLFLGRRLRRRALRSARCTLVVKLGGSAVTDKTCFETVRVAALRETACALSRSPLLAGTVLVHGAGSFGHFHAREHGVSRGTAHSAFSWRGFALTRSSVTRLNGIVLTALLEQGIAACGLPPFPRWVLCGGALTDTDEPLGEVRSLLSRGVVPVLHGDAVFDEARGAAILSGDTLVEELRRLPPSARPAPSSLTDVAGIFHRPPGEDGAALLRRIVVGPSGEVVDLPQMRTAAHDVTGGVAAERSAPAALHAFPSLIPAALLVCRLRRS*
Chloroflexus aurantiacus J-10-fl		MYTFIKFGGSVITDKTGREAADLVVIERLAHAVAEARAADPNLALVLGHGSGSFGHHYAARYGVHRGIPLSADHTGFALTAAAALRLNRIVVDTLLAAQVPAVSFQPSASLQSTNGQIITWETAPIAEALQRRLVPVIHGDVAFDTAQGTAIISTEALLSFLALRSPLQPRRIILVGEAAVYTADPHRDPTAQPIPLINQENIAQVLVMTGGSRAADVTGGMRSKIELMWHLIERLPELEVTLIGPDPALLTAALLGQSLAMGTVIKRW*
Roseiflexus sp. RS-1		MIVFIKFGGSVITDKQQQERADIDTIRQLAEELRQALDAARDLCVIVGHGSGSFGHVYAQRYGIHRGLAPDDDWMGFALTSGAALRLNRIVVDELLAAGIPALALQPSTTLLARGGRLVHWETGSLERALERRMVPVIHGDVAFDDVQGSAIISTEQLLAHLATLPTLRPARIVLVGEAGVYTADPRINPQAERIARIDRRNIANVLAGAGGSHGVDVTGGMRSKVELMWQLVQTVPGLQVYLIGPKPGSLKRALLGDDTVEGTVIVGG*
Streptomyces fradiae (fomA homolog)		MTPDFLAIKVGGSLFSRKDEPGSLDDDAVTRFARNFARLAETYRGRMVLISGGGAFGHGAIRDHDTAHAFSLAGLTEATFEVKKRWAEKLRQIGVDAFPLQLAAMCTLRDGTPQLRSEVLRSVLDHGVLPVLAGDALFDEHGKLWAFSSDRVPEVLLPMVEGRLRVVTLTDVDGIVTDGAGGDAILPEIDARSPQQAYAALWGSSEWDATGAMHTKLDALVTCARRGAECFIMRGRPDSDLEFLTAPFSSWPAHVRSTRITTTASV*
